# Supplementary material for: Integrative Bioinformatic and Epidemiological Analysis of Acetaminophen Use and Risk of Sex Hormone-Related Cancers
Source: Int J Mol Sci. 2025 Dec 29;27(1):376. doi: 10.3390/ijms27010376 (PMC12786045; doi:10.3390/ijms27010376)
Supplement: Supplementary file 1 [file ijms-27-00376-s001.zip]

Archive with 1 entries (1 files):
- ijms-3990789-supplementary.pdf
